# Supplementary material for: Fs-Ablated Trenches on the Surface of Microsphere for Whispering Gallery Modes Cleaning
Source: Micromachines (Basel). 2026 Mar 21;17(3):381. doi: 10.3390/mi17030381 (PMC13029093; doi:10.3390/mi17030381)
Supplement: Supplementary file 1 [file micromachines-17-00381-s001.zip]

Archive with 1 entries (1 files):
- micromachines-4206835-supplementary.pdf
